# Supplementary material for: PPARγ Agonism Modulates Synovial Macrophage and Cartilage Responses in an Equine Model of Synovial Inflammation—Implications for Joint Therapy
Source: Biomolecules. 2025 Sep 1;15(9):1267. doi: 10.3390/biom15091267 (PMC12467806; doi:10.3390/biom15091267)
Supplement: Supplementary file 1 [file biomolecules-15-01267-s001.zip]

Archive with 1 entries (1 files):
- biomolecules-3717635-supplementary.pdf
